# Supplementary material for: SwitchFinder – a novel method and query facility for discovering dynamic gene expression patterns
Source: BMC Bioinformatics. 2016 Dec 15;17:532. doi: 10.1186/s12859-016-1391-0 (PMC5160026; doi:10.1186/s12859-016-1391-0)
Supplement: Additional file 3 — Additional file A-H. These files contain the fitting results for the genes from the groups A-H, deduced by SwitchFinder, which represent eight dynamic patterns of the gene expression response to ATRA in neuroblastoma cell line. (ZIP 2457 kb) [file 12859_2016_1391_MOESM3_ESM.zip]

Archive with 8 entries (8 files):
- AdditionalFile_G.pdf
- AdditionalFile_H.pdf
- AdditionalFile_F.pdf
- AdditionalFile_E.pdf
- AdditionalFile_B.pdf
- AdditionalFile_C.pdf
- AdditionalFile_D.pdf
- AdditionalFile_A.pdf
